# Supplementary material for: DNase-1 Treatment Exerts Protective Effects in Neurogenic Pulmonary Edema via Regulating the Neutrophil Extracellular Traps after Subarachnoid Hemorrhage in Mice
Source: J Clin Med. 2022 Jul 27;11(15):4349. doi: 10.3390/jcm11154349 (PMC9369252; doi:10.3390/jcm11154349)
Supplement: Supplementary file 1 [file jcm-11-04349-s001.zip]

Archive with 3 entries (3 files):
- Figure S1.tif
- Figure S2.tif
- Table1 S1.pdf
